# Supplementary material for: A study on the spatial and temporal evolution of urban shrinkage and its influencing factors from a multidimensional perspective: A case study of resource-based cities in China
Source: PLoS One. 2021 Oct 14;16(10):e0258524. doi: 10.1371/journal.pone.0258524 (PMC8516219; doi:10.1371/journal.pone.0258524)
Supplement: S1 Data — (ZIP) [file pone.0258524.s001.zip]

Archive with 2 entries (1 files):
- Supporting Information( Application data)/Application data.xlsx
- Supporting Information( Application data)/
