# Supplementary material for: A study on the spatial and temporal evolution of urban shrinkage and its influencing factors from a multidimensional perspective: A case study of resource-based cities in China
Source: PLoS One. 2021 Oct 14;16(10):e0258524. doi: 10.1371/journal.pone.0258524 (PMC8516219; doi:10.1371/journal.pone.0258524)
Supplement: S1 Data — (ZIP) [file pone.0258524.s001.zip › Supporting Information( Application data)/Application data.xlsx]

## Sheet: Evaluation data 2010-2014
Urban growth and shrinkage index from multidimensional perspective
Cities	Population dimension	Economic dimension	Spatial dimension	Comprehensive dimension
Zhangjiakou	0.017532	0.293059	0.29059	0.150013
Chengde	0.0245691	0.514137	0.494001	0.360906
Tangshan	0.00218665	0.508399	0.019341	0.0925488
Xingtai	0.440856	-0.16234	0.079525	0.230133
Handan	0.0126927	0.414034	0.047664	0.0651906
Renqiu	0.0020725	0.462664	-0.05564	0.0371623
Datong	-0.00320529	0.6173	0.220059	0.107568
Shuozhou	0.277083	0.349749	0.476385	0.372025
Yangquan	0.0382479	0.264965	0.215625	0.101044
Changye	0.0352631	0.51286	0.327833	0.153155
Jincheng	0.454426	1.13708	0.387301	0.454476
Xinzhou	0.224948	0.623243	0.891939	0.563858
Jinzhong	0.221806	0.32606	0.634003	0.318749
Linfen	0.345076	0.198269	0.517215	0.366906
Yuncheng	0	0.902706	0.242225	0.112738
Lvliang	0.238967	0.114717	0.51725	0.274317
Gujiao	0.0278796	-0.24945	0.375049	0.102967
Huozhou	0.320941	0.498058	0.102657	0.264407
Xiaoyi	0.666731	0.434858	0.066668	0.311255
Baotou	-0.0637719	0.201193	0.186032	0.0995295
Wuhai	0.164135	0.539845	-0.00598	0.194632
Chifen	0.0909599	0.640969	0.523915	0.327692
Hulunbeier	0.110101	1.19669	0.384606	0.70616
Eerduosi	-0.563284	1.30425	0.319356	0.564504
Huolinguole	-0.154096	1.0678	-0.2108	0.585382
Aershan	0.489065	1.83707	-0.41027	1.02877
Xilinhaote	0.10195	0.603764	0.390011	0.516893
Fuxin	-0.00461067	1.61215	0.523992	0.404177
Fushun	0.00764255	0.478797	0.351884	0.216381
Benxi	-0.0194605	0.466538	0.33728	0.27646
Anshan	0.0302341	1.20781	0.207179	0.263061
Panjinshan	0.0564811	0.402365	0.141705	0.207264
Huludao	0.0963406	-0.54994	0.347938	-0.137354
Beipiao	-0.087502	0.517258	0.898014	0.401474
Diaobingshan	-0.00057126	-0.1223	-0.17856	-0.0906112
Fengcheng	-0.00138939	0.214599	1.2807	0.389682
Dashiqiao	0.0252623	0.089273	0.217997	0.132205
Songyuan	0.0511703	0.382984	0.577559	0.224796
Jilin	0.0700269	2.09792	0.117555	0.0935363
Liaoyuan	-0.0441903	0.677094	0.347871	0.109752
Tonghua	-0.0215331	0.792471	0.438954	0.186111
Baishan	-0.0301284	0.663468	0.467097	0.337575
Shulan	-0.504469	0.974696	0.532063	0.175046
Dunhua	0.00423639	1.03653	0.594532	0.3415
Heihe	0.00612239	0.179509	-0.29136	0.0064233
Daqing	0.055036	0.306594	0.009986	0.140648
Yichun	0.0167864	0.34369	-0.02202	0.022298
Hegang	-0.0265488	-0.17023	-0.22523	-0.0739469
Shuangyashan'	0.0160274	-0.23159	-0.3128	-0.114866
Qitaihe	0.0449296	-0.35402	-0.29673	-0.219154
Jixi	-0.0381691	0.289422	-0.23082	-0.0515401
Mudanjiang	0.014529	0.676552	0.155815	0.100147
Shangzhi	-0.00288873	0.604255	0.260875	0.27978
Wudalianchi	0.0653995	0.649198	-0.52374	0.0302849
Xuzhou	0.102837	1.45683	0.112714	0.298908
Suqian	0.403698	1.02615	0.24711	0.404631
Huzhou	-0.0436757	0.432248	0.105981	0.151884
Suzhou	0.037607	1.49011	0.601678	0.357355
Huaibei	-0.0242311	1.10496	0.308193	0.236961
Bozhou	0.441805	1.75278	0.847732	0.671647
Huainan	0.00959679	0.427329	0.1584	0.122574
Chuzhou	0.163369	1.00675	0.522687	0.550256
Maanshan	0.139549	0.006717	0.259711	0.139678
Tongling	-0.0285798	0.636226	0.339797	0.351224
Chizhou	0.0645242	1.08015	0.400722	0.471816
Xuancheng	0.232695	1.09153	0.622977	0.53058
Chaohu	-0.148769	-0.6109	0.393634	-0.127175
Nanping	0.00701796	0.625973	1.13775	0.509209
Sanming	-0.0176299	0.543614	1.04032	0.509968
Longyan	0.103059	0.509396	0.877002	0.470209
Longhai	0.0375205	0.954794	0.28233	0.267478
Jingdezhen	0.0829958	0.530093	0.28268	0.29083
Xinyu	0.269017	0.40707	0.412066	0.368975
Pingxiang	0.154632	0.869103	0.659666	0.410823
Ganzhou	0.900818	0.405907	1.07794	0.864029
Yichun	0.241971	1.51059	0.750392	0.431677
Ruichang	0.184757	2.25564	1.57645	0.498777
Guixi	0.0508589	1.0676	0.716854	0.615617
Dexing	0.0151284	0.510669	0.322419	0.216572
Dongying	0.0236521	0.39771	0.142005	0.249414
Zibo	0.0180218	0.510086	0.06914	0.1283
Linyi	0.106467	0.43145	0.201169	0.195335
Zaozhuang	0.0947231	0.399225	-0.00585	0.0702009
Jining	0.991883	0.226054	0.340114	0.441732
Taian	0.124717	0.578883	0.091517	0.187839
Laiwu	0.298943	0.301024	0.120907	0.192918
Longkou	0.0687293	0.641548	-0.01922	0.206543
Laizhou	0.122363	0.652775	-0.06587	0.158258
Zhaoyuan	0.177728	0.603266	0.106127	0.318315
Pingdu	0.965617	0.91776	0.187862	0.476917
Xintai	0.0275336	0.328902	-0.01802	0.0659946
Sanmenxia	0.0880267	0.513295	0.406129	0.200272
Luoyang	0	0.977572	0.17383	0.142309
Jiaozuo	0.0243367	0.574282	0.013071	0.0687676
Hebi	0.0948267	0.646075	0.118833	0.190528
Puyang	0.185784	0.716108	0.293145	0.331484
Pingdingshan	0.0571183	0.078682	0.134182	0.0900228
Nanyang	0.190804	0.428055	0.55555	0.360062
Dengfeng	0.0561913	0.548891	-0.02706	0.126022
Xinmi	0.0228301	0.634498	-0.08928	0.0684093
Gongyi	0.267517	0.53425	-0.0994	0.167757
Xingyang	0.0229971	0.54265	0.009292	0.0973207
Lingbao	0.126035	0.508891	0.332619	0.242356
Yongcheng	0.59233	0.698714	0.619358	0.615274
Yuzhou	0.108072	0.601085	-0.0308	0.0904574
Ezhou	0.0413019	0.989455	0.123535	0.231535
Huangshi	0.18377	0.618024	0.422949	0.353073
Zhongxiang	0.125364	1.31784	1.26191	0.688259
Yingcheng	0.184394	1.40232	0.738484	0.684949
Daye	-0.0834962	1.43779	0.416348	0.447347
Songzi	0.0603571	2.16549	0.915684	0.639831
Yidu	0.0393882	1.94881	0.747457	1.09809
Qianjiang	0.0111131	1.15907	0.390169	0.43872
Hengyang	0.0627933	0.935185	0.691616	0.301212
Chengzhou	0.116271	0.51888	0.917248	0.503127
Shaoyang	0.272681	1.12011	1.05845	0.420517
Loudi	0.239477	1.09092	0.795818	0.484641
Liuyang	0.407323	1.04264	0.684158	0.582225
Linxiang	0.0342079	0.69131	1.4511	0.26441
Changning	0.206996	1.04401	2.86008	0.463405
Leiyang	0.219475	0.558968	0.675005	0.332798
Zixing	-0.0163649	1.1697	2.12563	0.393921
Lengshuijiang	0.0949385	0.726315	0.64017	0.413499
Lianyuan	0.157276	1.18749	0.990657	0.362094
Shaoguan	0.0692912	0.616718	0.599512	0.475451
Yunfu	0.404925	-0.59663	0.838045	0.293783
Baise	0.0672241	0.615694	0.945937	0.567268
Hechi	-0.052626	0.111784	1.51279	0.161933
Hezhou	0.239077	0.996313	1.04061	0.519873
Cenxi	0.0019884	0.84143	1.69288	0.294465
Heshan	-0.0719434	0.642159	0.996479	0.345782
Guangyuan	0.180422	1.12921	0.862699	0.55301
Nanchong	0.192849	1.11364	1.01917	0.547496
Guangan	-0.0390413	1.783	1.61782	0.627484
Zigong	0.231942	0.809848	0.935898	0.577268
Luzhou	0.455422	1.09791	1.09103	0.767923
Panzhihua	-0.015306	0.609124	0.436726	0.332751
Dazhou	1.12742	-0.19698	1.27398	0.895641
Yaan	0.153126	0.338587	1.71161	0.56729
Mianzhu	0	0.88716	0.419465	0.182468
Huaying	-0.0874942	0.937912	1.03938	0.628195
Liupanshui	0.0763607	0.420335	1.07772	0.456456
Anshun	0.012395	2.46584	1.73067	0.453053
Bijie	0.0912817	2.28167	0.68	0.31
Qingzhen	0.0160945	1.74531	1.30131	0.669416
Qujing	-0.0711836	0.835401	0.608598	0.111185
Baoshan	0.758462	1.08878	0.753415	0.787762
Shaotong	0.0642353	0.928276	2.4897	0.438797
Lijiang	0.18686	0.665218	1.22015	0.402289
Puer	0.0443705	1.1642	0.786183	0.281996
Lincang	0.196746	2.19533	1.46663	0.473614
Anning	0.068562	0.574978	0.2902	0.336021
Gejiu	0.155565	0.533082	-0.02483	0.152131
Kaiyuan	0.67883	0.873955	0.274806	0.573017
Yanan	0.00186886	0.650833	0.774576	0.237113
Tongchuan	-0.00182109	0.579797	0.460264	0.143702
Weinian	0.0911702	1.59119	0.171848	0.221189
Xianyang	0.120883	0.660387	0.161404	0.187992
Baoji	0.0582758	0.767315	0.158427	0.18615
Yulin	-0.20155	1.28757	1.1584	0.602699
Jinchang	0.00672363	0.153981	0.703783	0.168515
Baiyin	0.0400608	0.416659	0.604933	0.239128
Wuwei	0.274478	1.45704	0.853377	0.365922
Zhangye	0.0428979	1.03093	1.0413	0.577358
Qingyang	0.0445797	0.006519	1.83687	0.196435
Pingliang	0.210974	0.734427	0.782611	0.525045
Longnan	0.176855	3.28419	2.22232	0.563244
Yumen	0.115653	0.271862	0.922259	0.274858
Shizuishan	0.236687	-0.15392	0.189115	0.135166
Lingwu	-0.0668499	0.931568	0.520429	0.465789
Kelamayi	0.0779687	0.173613	0.60515	0.20654
Hetian	0.23756	1.72587	0.067893	0.135121
Hami	0.129233	1.47674	0.778051	0.523338
Fukang	0.326089	1.05538	2.18443	0.838464
Dongfang	-0.286632	1.59886	0.697451	0.117775

## Sheet: Evaluation data 2014-2018
Urban growth and shrinkage index from multidimensional perspective
Cities	Population dimension	Economic dimension	Spatial dimension	Comprehensive dimension
Zhangjiakou	0.192353	0.383625	0.305769	0.269566
Chengde	0.0640843	0.729538	0.271866	0.388368
Tangshan	0.00266213	0.332463	0.004672	0.0769938
Xingtai	0.0330654	1.88449	0.216991	0.264776
Handan	0.307188	0.165342	0.209245	0.248822
Renqiu	-0.0144757	0.212975	-0.16234	-0.035597
Datong	0.022258	-0.01918	0.106682	0.0387617
Shuozhou	0.11775	0.118092	0.102583	0.11253
Yangquan	0.069116	0.345155	0.14535	0.124996
Changye	0.039393	1.05007	0.168626	0.231106
Jincheng	0.0624883	4.92963	0.12816	0.419933
Xinzhou	0.0447594	4.11286	0.105057	0.602653
Jinzhong	-0.0731378	3.37776	0.222082	0.322123
Linfen	0.107234	2.09633	0.133726	0.277344
Yuncheng	0.368419	2.09361	0.279532	0.509683
Lvliang	0.103887	7.00375	0.165241	0.737196
Gujiao	-0.00713817	0.784661	-0.23464	-0.0328833
Huozhou	-0.00459879	-0.11297	-0.31411	-0.106415
Xiaoyi	-0.0017615	0.019751	-0.35619	-0.145038
Baotou	-0.0285654	-0.19326	0.128463	-0.0436773
Wuhai	-0.124417	-0.30817	0.005636	-0.143149
Chifen	-0.129233	0.212794	0.268865	0.085437
Hulunbeier	0.0391322	0.764976	0.010714	0.506065
Eerduosi	0.0687305	1.04753	0.129524	0.815794
Huolinguole	-0.503099	-0.32877	-0.63838	-0.385564
Aershan	0	0.209899	0.115743	0.178262
Xilinhaote	0.0611169	-0.14649	-0.33868	-0.160008
Fuxin	-0.0316066	-0.26216	0.165777	-0.018838
Fushun	-0.082711	-0.01851	0.143581	0.0150081
Benxi	-0.0830079	-0.28688	0.147816	-0.0771851
Anshan	-0.143593	0.002564	0.167433	0.0109761
Panjinshan	0.166264	-0.2056	0.261423	0.0624304
Huludao	0.467885	0.509551	0.272016	0.381009
Beipiao	-0.0461287	-0.53047	-0.67156	-0.467761
Diaobingshan	0.100117	-0.0535	-0.00318	0.0389287
Fengcheng	-0.0363992	-0.41513	-0.65536	-0.436662
Dashiqiao	-0.0793936	-0.21719	-0.20259	-0.177377
Songyuan	-0.118092	-0.05029	0.17684	-0.0358711
Jilin	-0.00648439	0.153476	0.15352	0.0690529
Liaoyuan	-0.0492441	-0.10127	0.233991	-0.00506362
Tonghua	-0.0210801	0.027513	0.36836	0.0680379
Baishan	0.0246688	0.065751	0.416153	0.157559
Shulan	0.605101	-0.07183	-0.38197	-0.117314
Dunhua	-0.246049	-0.1469	-0.31528	-0.230132
Heihe	-0.0167366	2.28149	0.169306	0.414318
Daqing	0.0202448	-0.22129	0.041675	-0.0834751
Yichun	-0.00136469	0.273346	0.024974	0.0281941
Hegang	-0.0504105	0.669817	0.152686	0.042328
Shuangyashan'	-0.0428164	0.206849	0.063431	0.0178499
Qitaihe	0.0174967	0.473649	0.144236	0.176861
Jixi	-0.0802257	0.203085	0.105497	-0.030101
Mudanjiang	-0.0685979	0.282116	0.234178	0.0335598
Shangzhi	0.253419	-0.20747	-0.14107	-0.0550226
Wudalianchi	-0.220531	0.666747	-0.00469	-0.131541
Xuzhou	0.188292	-0.09984	0.104867	0.0776184
Suqian	0.148814	0.784621	0.191278	0.29905
Huzhou	0.0508354	1.25437	0.338525	0.552094
Suzhou	0.163443	1.45561	0.170089	0.292899
Huaibei	-0.219771	0.154992	0.12728	0.00128323
Bozhou	-0.0310099	1.40238	0.362919	0.267537
Huainan	-0.00587912	0.460684	0.056019	0.0761365
Chuzhou	0.0812886	1.89699	0.27872	0.782426
Maanshan	-0.00017698	0.638397	0.132919	0.248917
Tongling	0.159278	-0.27007	0.12871	-0.0217283
Chizhou	0.0207597	0.464201	0.362051	0.314884
Xuancheng	0.134441	2.42161	0.354821	0.705804
Chaohu	0.0956289	0.513833	-0.50321	-0.0659241
Nanping	0.622988	0.71559	0.705181	0.68899
Sanming	0.0489452	1.09626	0.380871	0.786373
Longyan	0.451296	-0.00551	0.421462	0.188954
Longhai	0.153842	0.497407	-0.51515	-0.0857893
Jingdezhen	-0.169336	0.460355	0.38862	0.240495
Xinyu	0.060706	0.103764	0.224725	0.135729
Pingxiang	0.0172011	0.365288	0.264701	0.175084
Ganzhou	0.509515	0.699506	0.467383	0.521106
Yichun	0.25063	4.96724	0.394974	0.670599
Ruichang	0.187933	0.449519	-0.72873	0.0346115
Guixi	0.13095	0.097868	-0.56384	-0.0907214
Dexing	0.211939	0.323926	-0.64562	0.0566806
Dongying	0.192191	0.154983	0.208271	0.178416
Zibo	0.131555	0.435926	0.11872	0.19495
Linyi	0.0904381	0.608299	0.200423	0.226022
Zaozhuang	0.0725258	0.372959	0.147782	0.153389
Jining	0.175987	1.0168	0.211099	0.381565
Taian	0.314109	0.679269	0.222931	0.355128
Laiwu	0.188962	0.421957	0.096579	0.189785
Longkou	0.00952825	0.266336	-0.18968	0.0398948
Laizhou	0.100575	0.201032	-0.14485	0.0262249
Zhaoyuan	0.00932011	0.250617	-0.23462	0.039408
Pingdu	0.0399163	0.023536	-0.21481	-0.0909397
Xintai	0.103876	0.05703	-0.19277	-0.055844
Sanmenxia	0.589105	0.868218	0.382194	0.612544
Luoyang	0.0185477	0.602515	0.225797	0.17579
Jiaozuo	0.0356356	0.794427	0.146881	0.175941
Hebi	0.0578962	0.421919	0.088349	0.148479
Puyang	0.208188	0.397389	0.256185	0.273976
Pingdingshan	0.0296042	0.74544	0.111442	0.193901
Nanyang	0.0156921	0.859018	0.150223	0.181464
Dengfeng	0.135282	0.359027	-0.37259	-0.012048
Xinmi	0.410139	0.277207	-0.32179	-0.00127548
Gongyi	0.120038	0.351231	-0.34831	0.0276904
Xingyang	0.18999	0.288966	-0.42049	-0.057629
Lingbao	0.0023559	0.136701	-0.39944	-0.0618717
Yongcheng	0.26699	0.242538	-0.54174	-0.0777891
Yuzhou	0.0502658	0.282585	-0.29181	-0.0551401
Ezhou	0.0657536	0.451986	0.249743	0.257396
Huangshi	0.0139335	0.704109	0.198625	0.24754
Zhongxiang	0.201686	0.460444	-0.65047	-0.0590777
Yingcheng	0.0346731	0.487207	-0.54592	-0.15531
Daye	0.00200936	0.188806	-0.56442	-0.251709
Songzi	0.0711483	0.604775	-0.70924	-0.191578
Yidu	0.0757706	0.124711	-0.64481	-0.141709
Qianjiang	0.255072	0.431566	-0.4404	-0.0650004
Hengyang	-0.0419826	-0.84462	0.211354	-0.151384
Chengzhou	0.192762	1.0291	0.109387	0.445006
Shaoyang	-0.0829007	1.1903	0.48526	0.150944
Loudi	0.079697	0.602285	0.230019	0.236145
Liuyang	-0.178077	0.643921	-0.57865	-0.0482127
Linxiang	0.251381	0.607268	-0.65974	0.0850178
Changning	0.281913	0.442638	-0.72222	0.10961
Leiyang	0.170976	0.376131	-0.56849	-2.95882e-05
Zixing	0.142175	0.194397	-0.72977	0.0155124
Lengshuijiang	0.105284	0.235798	-0.55147	-0.123351
Lianyuan	0.0475657	0.579223	-0.70723	-0.134919
Shaoguan	0.197715	0.37747	0.235074	0.289193
Yunfu	0.00347402	-0.26091	0.245076	0.0876838
Baise	0.0784233	2.57679	0.690725	1.3557
Hechi	0.843795	0.523423	1.01824	0.820751
Hezhou	-0.0730212	0.592641	0.599908	0.245811
Cenxi	0.101868	-0.18527	-0.68158	-0.147005
Heshan	-0.0387602	-0.08741	-0.39116	-0.208
Guangyuan	0.0170494	0.787893	0.290258	0.288807
Nanchong	0.145458	0.972884	0.389855	0.346636
Guangan	0.0834928	1.87072	0.381361	0.489271
Zigong	-0.0168274	0.486122	0.270009	0.1994
Luzhou	0.251294	0.634688	0.459897	0.408606
Panzhihua	-0.0200946	0.440868	-0.01816	0.154381
Dazhou	0.33733	1.56818	0.527084	0.505846
Yaan	0.103288	1.61442	0.30024	0.506477
Mianzhu	0.434878	0.642244	-0.61436	0.142212
Huaying	0.0639223	1.13826	-0.71822	-0.19952
Liupanshui	0.0370765	2.11608	0.267577	0.752309
Anshun	-0.105066	1.25887	0.547394	0.27894
Bijie	0.859434	2.04566	0.357982	0.740956
Qingzhen	0.156124	0.477351	-0.66665	-0.159692
Qujing	0.335205	0.248742	0.545455	0.357323
Baoshan	0.289544	1.80161	0.655037	0.542378
Shaotong	0.0463993	1.71296	0.364569	0.332326
Lijiang	-0.146193	1.90127	0.324115	0.507526
Puer	0.016001	2.16219	0.783483	0.637631
Lincang	0.154005	2.42742	0.712526	0.58072
Anning	0.0608501	0.814058	-0.45712	0.019972
Gejiu	-0.105222	0.401112	-0.33873	-0.0726192
Kaiyuan	0.0270367	0.313452	-0.45141	-0.0394499
Yanan	0.130915	1.8283	0.061803	0.419778
Tongchuan	-0.00390839	0.297981	0.213195	0.0892428
Weinian	0.230641	1.23638	0.285286	0.383893
Xianyang	0.050703	0.360384	0.148777	0.120161
Baoji	0.0910794	0.43192	0.243499	0.202484
Yulin	0.614743	1.73016	0.187314	0.864997
Jinchang	-0.00066762	0.448923	0.068112	0.182393
Baiyin	0.0465651	0.339994	0.317989	0.194067
Wuwei	0.0703953	0.423832	0.153899	0.105374
Zhangye	0.505812	0.681447	0.185268	0.44303
Qingyang	0.085913	1.49408	0.344964	0.355271
Pingliang	-0.170584	1.67512	0.274423	0.30533
Longnan	0.103316	2.57442	0.170412	0.444203
Yumen	0.0510607	0.373665	-0.58019	0.0965421
Shizuishan	-0.216003	1.37357	0.033027	0.142785
Lingwu	0.368145	0.358596	-0.81824	-0.0338559
Kelamayi	0.0893887	0.105845	0.14264	0.108708
Hetian	0.364286	0.216981	-0.64365	-0.391635
Hami	-0.171455	0.267794	-0.1656	0.00187354
Fukang	0.031594	0.377098	-0.5815	0.0632806
Dongfang	-0.287516	0.352852	-0.61815	-0.291862

## Sheet: Geodetection data 2010-2014
Cities	Y	X1	X2	X3	X4	X5	X6	X7	X8	X9	X10	X11	X12	X13
Zhangjiakou	0.150013	3.95	-0.00608848	-0.0322	-1.2767	-0.327926	1212328	8816.44	14062638	-6.08	5.73	9753	1230281	-0.272537
Chengde	0.360906	-1.57	-0.000342877	-0.1439	-0.0005	-0.0073847	483751	15573.5	14214055	-4.39	4.87	-2076	803224	0.174657
Tangshan	0.0925488	5.13	0.0687513	0.5361	0.214	-0.263684	4388830	-2979.5	5848253	-2.92	2.19	25904	6625368	-0.574029
Xingtai	0.230133	-5.22	-0.113411	-0.453	-0.635	-0.210458	1133899	11058.8	14384808	-20.27	19.12	3521	1412127	-0.207281
Handan	0.0651906	2.32	0.100862	0.36	-1.25	0.102381	1703330	9573.2	12457043	-6.45	6.19	18910	2386115	1.93211
Datong	0.107568	0.71	0.112113	-1.3432	0.1437	0.00222742	1870449	24291.9	4825076	-4.48	4.05	-9218	696512	0.0974971
Shuozhou	0.372025	-4.5	0.00297746	2.3818	-0.1735	0.248849	1.24184e+06	29386.2	5634187	-5.63	5.22	7884	3428276	-0.34261
Yangquan	0.101044	0.62	0	-1.3929	-0.4012	0.0426618	852272	9342.43	6340057	-7.34	7.27	15660	397003	-0.152151
Changye	0.153155	1.12	0	0.139	-0.5279	-0.148543	1349152	14032.3	5914209	-0.39	0.53	1890	1799989	-0.985595
Jincheng	0.454476	0.87	-0.0215794	-0.1437	3.482	0.17208	800193	13500.3	6379693	-4.68	5.09	15902	2102708	-0.224673
Xinzhou	0.563858	4.22	0.0200331	-0.0244	-0.1073	-0.00644276	615012	14328.3	6875992	-10.03	10.66	2876	273274	-0.364395
Jinzhong	0.318749	4.42	-0.131763	0.037	-0.7845	-0.163473	-45590	20622.7	6549234	3.23	-2.97	19387	1358637	-0.739432
Linfen	0.366906	7.09	-0.191471	0.28	-0.76	-0.073039	885275	16845.9	6600195	-10.08	10.04	6164	1541247	-0.0778421
Yuncheng	0.112738	4.56	0.0509415	0.0398	-0.92	-0.221342	880836	15269.4	6322756	2.19	-0.62	-3887	1091929	-0.0687671
Lvliang	0.274317	0.85	-0.248222	0.3051	-0.5861	-0.0374295	-2468908	19589.4	7141931	-19.19	18.61	2759	512930	-0.498945
Baotou	0.0995295	2.21	-0.300716	-0.8215	2.4472	0.16728	4330423	14491	-547974	-7.49	7.71	46300	10261398	0.168362
Wuhai	0.194632	-0.64	-0.0853763	-0.3768	-0.2159	-0.242028	553314	14270.4	7543474	-8.32	8.48	2877	1134799	0.357864
Chifen	0.327692	7.65	-0.0556439	0.0126	0.8541	0.0163157	1257746	17206.4	6592519	-5.71	6.44	-1624.48	1563509	-0.334878
Hulunbeier	0.70616	2.96	0.190736	1.24	0.19	0.376471	980159	23203.5	7942614	1.24	-0.76	5201	1658186	0.10963
Eerduosi	0.564504	-3.18	1.07923	0.2538	0.3709	0.00948483	1033279	15037.3	6728765	-2.72	2.84	68079	1575862	0.0267579
Fuxin	0.404177	-3.79	-0.0175777	0.5753	-0.3407	0.0244253	840493	16615.1	14287704	1.15	-0.51	14438	262450	-0.665308
Fushun	0.216381	1.8	0.0109866	0.1043	-2.4125	-0.315072	2122176	11697.6	13050498	-5.94	4.84	-815	1377004	0.766397
Benxi	0.27646	2.42	0	-0.4515	-0.5316	-0.433033	719338	10578.4	13671520	-9.6	9.52	17080	2937736	0.867085
Anshan	0.263061	1.61	1.2428	0.1558	4.398	0.0745567	1917550	9643.26	16982043	-9.47	9.26	35643	2197484	0.420809
Panjinshan	0.207264	1.37	0	-3.7561	-0.0266	-0.40248	1030739	15159.2	13241359	-13.83	13.81	2384	4027	-0.242868
Huludao	-0.137354	5	-0.454339	0.5595	1.9866	0.663569	912660	18051.3	15819908	-9.9	8.67	6973	-327791	-0.171219
Songyuan	0.224796	1.4	-0.0474517	-0.4888	0.52	-0.201379	577081	19135.4	13529664	-5.51	5.64	3422	888197	0.0246573
Jilin	0.0935363	1.13	-10.2475	0.15	2.84	0.139236	3760019	13336.1	11067066	-3.08	3.31	-3732	4900686	0.87479
Liaoyuan	0.109752	-3.96	0.0319023	-0.2759	2.8657	0.821695	526152	15610.5	13154764	2.89	-2.84	-14600	685792	0.447794
Tonghua	0.186111	1	0.0109473	-0.0259	6.6329	1.45165	457924	13853.1	13248183	-0.14	0.08	-1880	352993	1.5791
Baishan	0.337575	0.47	0.0134476	0.8238	-0.7119	0.173359	293714	12129.6	13402926	-1.93	2.4	2806	-35717	0.28571
Heihe	0.0064233	-2.1	0.0947205	0.0931	0.0585	0.079869	7863	15413.3	8160353	-0.79	-18.13	11745	16274	0.0754038
Daqing	0.140648	3.05	-0.00832084	0.1012	-0.3967	-0.0673102	3862659	23673	-274846	-5.38	4.86	16091	-1243923	-0.517836
Yichun	0.022298	-1.15	-0.0471195	-0.07	-0.21	-0.456032	302363	8369.97	7816110	-18.56	6.34	-5469	-133734	-0.161222
Hegang	-0.0739469	-0.75	-0.00757576	-2.5591	0.9856	-0.49479	288294	10189.5	8369154	-23.27	19.12	3680	-618015	-0.561225
Shuangyashan'	-0.114866	-1.25	0.0567031	-0.1125	0.6863	-0.323166	190009	7613.02	8355968	-23.67	22.43	478	-602012	0.333449
Qitaihe	-0.219154	-2.9	-0.0649351	-0.6942	0.2735	-0.470631	234829	10822.4	8916990	-24.84	20.31	-230	-779342	0.111814
Jixi	-0.0515401	-1.32	0.0104873	-1.4104	-0.217	-0.582755	203327	11435.8	8041550	-17.64	15.05	2499	44684	-0.356884
Mudanjiang	0.100147	0.05	0	-0.21	-0.67	-0.0585046	1075597	17396.5	7216161	-10.5	10.24	10829	10053	-2.14278
Xuzhou	0.298908	14.62	0.347178	-2.4045	8.1928	0.677013	7104850	15217.2	32920615	-2.61	2.26	38360	8661998	2.193
Suqian	0.404631	15.54	6.259e-05	0.0277	7.3381	2.87533	1414128	18622.8	39885732	-1.42	5.01	24838	2188776	1.93674
Huzhou	0.151884	3.74	-0.0300275	0.0022	-0.1563	0.105122	1915895	18342.4	29675363	-5.75	7.39	-1173	2041379	-0.385607
Suzhou	0.357355	-0.49	-0.0171858	-1.2275	1.8416	0.142648	231144	18257.7	12760388	6.13	-0.95	7095	1798372	0.080464
Huaibei	0.236961	3.03	0.13918	0.0886	0.4956	-0.551092	685277	9882.66	13029536	-3.14	3.68	43259	3471291	0.190359
Bozhou	0.671647	0.42	-0.00859882	0.9113	0.9833	0.090815	702275	15786	13925087	1.83	0.49	11467	1468426	-0.20426
Huainan	0.122574	2.67	0.000437159	-0.5862	-0.0062	-0.342285	1382323	12328.5	13759566	-7.89	6.92	7283	2355663	-0.0608929
Chuzhou	0.550256	3.5	0	-0.0123	1.0924	0.0874896	521412	20716.6	13980872	10.36	-8.93	29706	1727049	0.946308
Maanshan	0.139678	-1.34	0	0.8944	-0.7538	-0.535727	1149926	18147.7	13085676	-8.23	7.75	79845	3957899	0.528093
Tongling	0.351224	-0.04	-0.000223065	0.0305	1.3247	-0.184482	785395	18401.4	13093258	-2.31	2.54	-11285	3633018	6.00618
Chizhou	0.471816	0.88	0.0015083	0.1043	0.9061	0.356561	521730	14092.9	14059388	3.2	-2.75	6897	1240320	-0.163616
Xuancheng	0.53058	-5.27	0.0034642	-0.0261	0.1378	0.112691	664090	22389.2	14061630	5.5	-2.48	7233	1585978	-0.800939
Nanping	0.509209	-0.69	0.00198807	0.1145	-1.479	-0.36751	338038	24852.2	9397461	-2.7	2.21	-228	632658	-0.250527
Sanming	0.509968	5.78	-0.000353357	-0.6471	-0.7053	-0.261087	287529	26359.4	9162438	-1.1	1.25	881	1308201	0.295945
Longyan	0.470209	6.63	-0.181772	-1.2538	-1.742	-0.89633	1063807	16932.7	8273269	-2.9	3.89	3316	4933159	1.77969
Jingdezhen	0.29083	-4.84	-0.0320295	-0.2842	0.9055	0.0264143	648991	17795.4	8289581	-3.35	3.3	1873	264144	0.0735795
Xinyu	0.368975	-3.47	-0.048106	0.04	1.46	0.37434	614048	15672.2	7704757	-5.42	5.14	-23145	543550	0.0853503
Pingxiang	0.410823	6.6	-0.00899616	-0.7573	2.5477	0.459487	720310	19101.3	7346890	-4.53	5.58	5353	1546292	0.850514
Ganzhou	0.864029	15.62	-0.0144416	0.1148	4.0844	0.194074	1687655	20378.2	5735518	2.38	-4.31	21699	4758957	-0.115772
Yichun	0.431677	25.98	0.0196466	0.0339	-1.5599	-0.365736	699924	26941.7	8553624	1.49	3.25	1935	988422	0.64912
Dongying	0.249414	5.59	0.000119976	1.19	1.23	0.412464	1767932	21860.1	8516402	-6.81	6.8	111	6945757	1.31865
Zibo	0.1283	5.56	0.0126967	-0.3639	0.832	-0.220403	5934761	17488	4501276	-5.25	5.45	9395	8104625	0.781739
Linyi	0.195335	16.96	0.0139556	0.0765	5.3073	-0.124084	3215140	18442.8	7975353	-4.46	4.84	-6779	6560497	-0.257208
Zaozhuang	0.0702009	-3.26	-0.0124725	-0.2728	2.5371	0.28551	1673090	13936.6	10819008	-9.46	9.84	-12036	4339736	-0.450559
Jining	0.441732	11.86	-0.554035	1.5682	6.0004	0.543894	4093543	15519	8785353	-10.59	7.44	29739	5666517	-0.774442
Taian	0.187839	7.24	0	-0.0492	2.2951	0.0134397	1826953	19120	10667336	2.4	-1.78	6956	3776916	-0.220424
Laiwu	0.192918	4.88	-0.00797222	1.0516	1.3576	-0.0577629	1083008	12095.5	12108953	-6.1	5.49	-3647	2240735	0.29033
Sanmenxia	0.200272	1.74	-9.07101e-05	8.0707	-1.1029	-0.58871	368164	19887.6	18965141	-8.84	8.39	-6453	1904923	0.680326
Luoyang	0.142309	1.53	0.194579	0.19	0.77	0.0139049	3582876	19314.9	13730999	-1.67	1.64	98074	5145466	0.852448
Jiaozuo	0.0687676	-1.5	0.0451224	1.1854	0.7667	-0.0332121	815377	12504.6	17888802	-7.75	6.82	10017	2009604	0.382019
Hebi	0.190528	1.61	0	-0.5906	1.6286	-0.299508	378655	10804.5	18471264	-6.55	7.11	32871	1465239	0.577965
Puyang	0.331484	9.88	0.0108618	-1.09	1.11	0.874949	199150	16887.6	18333242	-23.98	23.82	7031	1639206	-0.147421
Pingdingshan	0.0900228	1.68	0	1.1908	-0.3795	0.169046	1282959	11124.3	19634228	-18.52	18.3	4842	1824665	0.159332
Nanyang	0.360062	-8.95	-0.181137	-0.1255	-2.113	-0.094325	1609489	20450.2	17659101	-5.85	7.84	8247	2164600	-0.124733
Ezhou	0.231535	1.89	-0.002305	-0.4229	1.1133	0.182615	952296	20223.2	32536567	0.77	0.42	8694	3884444	0.0145531
Huangshi	0.353073	2.89	0	-1.02	-3.84	-0.309917	1905000	10685.8	33058067	0.62	-0.75	24863	2539042	0.384441
Hengyang	0.301212	1.32	-0.145472	-0.0107	0.4853	-0.136722	1634615	5390	19975836	4.03	-2.62	5828	4409829	-0.203152
Chengzhou	0.503127	-5.74	0.0672482	0.0756	0.3155	0.0735332	1479994	11188.2	20569927	-5.08	6.09	24812	-1322927	0.238515
Shaoyang	0.420517	-5.49	-0.103219	-0.13	0.31	0.0129595	-452789	33322.9	21772493	-1.45	2.39	544	1212619	-0.148262
Loudi	0.484641	-2.59	-0.119861	-0.0591	0.318	-0.0783884	261253	18837.1	21470844	-0.76	0.92	11400	2047485	0.0787174
Shaoguan	0.475451	-4.63	-0.000548125	-0.69	-0.05	0.21632	1244853	15706.9	66366379	-2.48	2.83	-2618	1260201	-0.263068
Yunfu	0.293783	-3.56	-9.3481	-0.0404	0.1078	-0.317551	446567	21896.2	63077456	-11.65	-0.31	2889	1314351	5.17436
Baise	0.567268	-2.71	0	0.3764	-0.0977	0.108362	347668	15083.2	9721822	-3.05	3.14	-175	38198	0.133298
Hechi	0.161933	9.53	-0.000297177	0.6526	0.24	-0.0917603	-1093153	14378.6	10215520	-13.62	10.14	1543	-57417	0.363565
Hezhou	0.519873	-18.17	0.0230572	0	0.21	-0.065924	309109	16105.5	9583834	-3.48	2.78	-1224	1032699	0.867804
Guangyuan	0.55301	14.72	0	0.877	0.1635	0.240418	633335	19139.3	32832059	6.76	-3.25	898	854531	0.510785
Nanchong	0.547496	-1.69	0	0.16	3.06	0.297392	1238455	21992.7	31899723	0.38	1.31	6656	2366578	-0.193838
Guangan	0.627484	8.33	0.194029	-0.1514	0.4071	0.00988875	780378	22095.5	32870482	3.78	-0.94	-286	1762364	-0.0891214
Zigong	0.577268	6.21	0	-0.1951	0.6042	0.129275	1358845	21436.8	31304574	1.05	-0.05	640	1656691	2.08046
Luzhou	0.767923	-1.74	-0.0106738	-0.0722	1.3743	0.242289	1150849	24160.3	31180601	3.21	-1.91	1777	3490296	0.526492
Panzhihua	0.332751	0.47	-0.000579626	0.1547	0.8974	-0.268673	889419	19587.4	31623377	-1.75	2	-9704	1600068	0.863742
Dazhou	0.895641	-2.33	-0.0328311	0.0166	0.0981	-0.213311	1547193	13174.4	31056755	-6.33	-1.82	950	1986324	-0.174652
Yaan	0.56729	4.35	0	-0.0159	-0.1627	-0.131374	519804	22648.9	32963254	-4.92	1.8	-988	389843	-0.26965
Liupanshui	0.456456	-33.8	-0.119191	0.234	-0.124	-0.565253	588486	17549	8828919	-2.91	2.58	37173	2179893	0.639919
Anshun	0.453053	3.16	0.0571284	0.1473	1.1457	0.243116	220194	19993.7	9303011	-0.27	2.58	1693	1514716	-0.330453
Qujing	0.111185	1.46	0.0470545	0.68	1.22	0.583366	589629	5793.32	10714758	0.92	-0.58	650	1388771	-0.548647
Baoshan	0.787762	1.41	-0.0464735	-0.1213	0.3147	-0.184339	474487	21415.8	12028837	3.9	-0.11	-689	528699	0.0174487
Shaotong	0.438797	-7.1	-0.000120077	-0.1491	-0.1	-0.115246	336131	21293.2	12055050	-1.19	-0.78	177	542341	-0.245782
Lijiang	0.402289	6.97	-0.254215	-0.1831	0.0834	-0.0512389	190984	18056.8	12469368	4.71	-4.04	551	111844	-0.0480776
Puer	0.281996	9.64	-0.339993	0	-0.12	-0.238178	191874	9813.48	12303889	-1.46	1.03	-46	724025	-0.13522
Lincang	0.473614	-40.23	-0.0710641	-0.1628	0.2606	0.437036	208544	11605.9	12424139	14.09	-9.88	-1135	651399	-0.479403
Yanan	0.237113	-16.31	-0.0207333	-2.6097	-0.0759	-0.24568	388963	10757.7	16739550	0.08	0.39	697	1785412	-0.254457
Tongchuan	0.143702	-3.11	-0.00485563	0.34	0.49	-0.134105	478713	17421.7	16458650	0.4	0.01	1580	1878266	0.287576
Weinian	0.221189	-1.64	-0.019716	3.9	-0.29	-0.219596	636903	21198.4	16211194	12.23	-8.78	-134	1805032	2.99184
Xianyang	0.187992	-0.08	0.0277611	1.2975	3.2466	0.251755	901480	31018.3	14304130	4.47	-3.43	1280	6541556	-0.0822731
Baoji	0.18615	3.58	-0.0379747	-0.09	0.96	0.0617837	1731704	11949	13970039	0.34	-0.01	-704	4040773	0.167954
Yulin	0.602699	5.34	0.0696669	0.63	0.63	0.220881	815682	18320.6	15028706	1.38	-0.57	4000	2628079	0.438081
Jinchang	0.168515	-1.71	0.104723	-0.0031	0.5453	0.105231	223227	8930.15	7560936	-9.53	9.36	0	972164	0.370178
Baiyin	0.239128	1.86	-0.0714945	-0.1438	-0.4897	-0.239861	431214	12649.4	7085684	-5.28	4.97	-23	1004809	0.620845
Wuwei	0.365922	4.05	-0.0307349	-0.1764	0.0944	0.375643	334506	18330.8	6679029	2.95	0.17	-13	1777289	0.0165404
Zhangye	0.577358	-1.56	-0.0234435	0.4591	-0.1514	0.0607557	413675	17113.1	7222334	-6.32	9.86	-19	518097	-0.111413
Qingyang	0.196435	11.49	-0.0213319	2.6924	0.1659	1.41151	295780	27095.7	6895584	8.65	-5.7	990	1381764	-0.0641604
Pingliang	0.525045	-0.3	-0.0996253	-0.49	-0.15	0.315354	232898	16262	7320029	-8.85	8.74	36	354720	-0.483564
Longnan	0.563244	-2.12	-0.0305594	0	0.21	0.101444	-112883	15256.5	7409059	-3.29	4.75	1413	326222	0.0387118
Shizuishan	0.135166	-1.62	-0.688742	-0.1854	-0.5566	-0.846504	223306	14603.4	2137836	2.76	-2.31	-758	1488459	0.81558
Kelamayi	0.20654	2.29	-0.0572319	0.223	-0.1175	-0.498314	209927	47781.9	9837313	-14.26	14.15	241	1560262	-0.316382

## Sheet: Geodetection data 2014-2018
Cities	Y	X1	X2	X3	X4	X5	X6	X7	X8	X9	X10	X11	X12	X13
Zhangjiakou	0.269566	-3.22	-0.264641	0.1002	-0.3341	-0.180426	2000201	28681.3	3977728	-13.34	8.53	17365	3601128	0.299579
Chengde	0.388368	-0.13	0.00166667	-0.1672	-0.6708	-0.15958	650894	25657.8	5923699	-6.91	7.64	2179	64620	0.226306
Tangshan	0.0769938	-1.68	0.0136947	-2.6321	-3.6637	-0.280271	4634280	39944.8	3551385	3.63	-2.63	-8754	3392960	0.327578
Xingtai	0.264776	-1.43	0.00549451	-0.6168	-0.8966	-0.273727	925830	30576.1	5797699	-6.66	10.31	-1504	550788	0.245671
Handan	0.248822	-2.04	0.125696	-3.9541	-1.5509	-0.676012	4219631	20166.6	714241	-10.64	5.6	5999	7732626	-1.9321
Datong	0.0387617	-5.56	-0.0132426	-0.6811	0.1227	-0.0122354	1208689	3606.39	14277818	3.71	-4.53	2450	609779	0.219376
Shuozhou	0.11253	0.55	-0.0715416	-0.5593	-0.0123	-0.22611	569804	12366.2	12962858	-20.22	21.17	-4424	-3090180	-0.186207
Yangquan	0.124996	0.81	-0.115714	-1.2955	-0.3071	-0.945701	521611	11229.4	11258568	-6.13	6.45	-18958	-9446	-0.492788
Changye	0.231106	0.79	0.00133333	-0.1552	-1.4029	-0.174878	1223571	20298.7	12002541	-10.22	10.38	-5517	981682	0.452993
Jincheng	0.419933	2.92	3.7028	-0.8542	-0.8153	-0.170817	607019	-1941.54	11695397	-5.26	5.52	-6969	741359	-1.2213
Xinzhou	0.602653	1.5	-0.014317	-0.0084	-0.2055	-0.0663019	98867	15054.7	12094579	1.59	-0.61	365	243110	0.0794623
Jinzhong	0.322123	1.38	0.0147526	0.1069	-0.117	-0.0391871	1235668	26129.8	11736258	-7.55	8.77	-10452	460111	0.265922
Linfen	0.277344	-2.07	-0.0104581	0.1257	-0.6834	-0.0892013	555426	24871.5	12056511	-6.7	8.24	10908	-154131	0.00639086
Yuncheng	0.509683	3.7	0.00668037	0.3181	1.7317	0.147896	1529	26426.3	11927672	-2.61	2.51	30	424098	-0.897238
Lvliang	0.737196	2.28	0.0259803	0.0822	-0.0177	0.0365431	166051	15912.6	12346070	1.68	-0.65	84307	314604	1.32888
Baotou	-0.0436773	-3.97	0.078179	1.0297	-4.4055	-0.36119	3066151	19567.8	6216239	-4.5	4.39	-97065	-1525293	-0.244709
Wuhai	-0.143149	-0.23	-0.263046	-2.1406	1.6225	-0.510853	280114	21380.5	2264866	-1.46	1.24	-4483	-1870818	-0.65447
Chifen	0.085437	-0.45	-0.0553797	-0.3344	-0.9326	-0.174922	1101697	20869.1	2029252	-15.09	12.94	20805	1501441	0.495665
Hulunbeier	0.506065	-2.72	-0.01506	-0.2791	-0.3969	-0.237991	81628	-14332.9	1142107	-0.52	0.55	7435	115160	-1.44735
Eerduosi	0.815794	0.52	0.0326521	-0.1991	-0.3902	-0.0385331	180804	24719.9	2583739	-4.67	4.63	-3115	-1055079	-0.609589
Fuxin	-0.018838	-3.53	-0.0109789	-3.7548	-0.3782	-0.852657	391522	15363.8	-164877	-23.72	24.09	-18890	-2093879	-0.141548
Fushun	0.0150081	-0.62	-0.00367647	-3.0724	-2.1495	-0.688199	346781	13740.3	-1150104	2.37	-1.18	-26230	-4884762	-1.26276
Benxi	-0.0771851	-3.31	-0.0011236	-0.125	-1.7859	0.0442067	144011	8280.93	1075720	-5.92	5.74	-38488	-4471676	-1.52507
Anshan	0.0109761	-3.6	0.15548	-0.122	-8.307	-0.482444	-7466	11977.2	435384	1	-0.96	-117519	-5430115	-1.32828
Panjinshan	0.0624304	-1.18	0.108738	-1.1747	-0.4168	-0.602104	1434343	-7319.25	-762180	-14.33	7.51	-8165	2333353	-0.418546
Huludao	0.381009	-1.99	-0.0885765	-0.6575	-5.8508	-0.789176	572384	20478	-2048299	-0.88	3.05	-18299	-711164	1.33101
Songyuan	-0.0358711	-2.31	0.0403088	-0.6584	-0.4478	-0.244556	344408	18002.3	20264792	-28.6	28.86	-12017	416698	-0.0761667
Jilin	0.0690529	-0.05	0.175853	-0.4975	-2.8266	-0.330344	1540564	21895.3	18968463	-13.1	15.05	-25474	3561423	-1.7289
Liaoyuan	-0.00506362	-1.53	0.00201507	-0.5719	-2.6694	-1.33091	310437	15933.3	19554594	-15.63	16.26	-5293	628906	-0.589717
Tonghua	0.0680379	0.03	-0.00930233	-0.0096	-7.8239	-1.85642	-289411	21989	20687867	-31.39	30.66	8388	415161	0.149244
Baishan	0.157559	-0.92	-0.0132075	-1.2352	-0.5091	-0.486202	534438	15425.3	19094491	-10.82	11.05	-7009	1611195	-0.84462
Heihe	0.414318	-0.02	-0.118863	-0.003	-0.0962	-0.0145957	1192941	16183.1	13656345	0.54	25.62	439	-181617	-0.208537
Daqing	-0.0834751	-5.54	-0.00145985	1.2863	-0.7464	-0.09153	2123860	21522.3	23773831	-21.32	20.2	-6449	-5840760	-0.19681
Yichun	0.0281941	-0.69	-0.0629083	-0.0259	-1.1108	-0.267394	314059	18703.6	13617239	-4.92	10.17	-361	-456985	-0.330883
Hegang	0.042328	-0.89	-0.00389965	-1.4955	-0.6447	-0.55841	357375	19563	13522782	8.55	-4.02	-6899	79291	-0.421526
Shuangyashan'	0.0178499	3.62	-2.12996	-2.051	-0.8458	-0.863006	825918	14905.9	1.34684e+07	-22.09	-12.87	-268	40185	-0.338925
Qitaihe	0.176861	-2.66	-0.158469	-3.6124	-0.1768	-1.32745	137460	17875.8	13369274	-0.25	1.44	-649	-265327	-0.194649
Jixi	-0.030101	-0.47	0.00315582	-2.4578	-0.2724	-0.695084	779581	11923.4	13746519	0.78	1.94	2420	185865	-0.0803694
Mudanjiang	0.0335598	-2.59	0.00344828	1.82	-0.5627	-0.16124	1098184	20116.5	13356730	-2.36	2.95	34352	1281609	0.0285131
Xuzhou	0.0776184	-5.84	-0.428496	-2.6116	-3.7021	-0.607957	5826218	25966.9	32653300	-8.55	8.29	50862	4206668	0.317041
Suqian	0.29905	-17.93	0.00112994	1.0453	-1.0863	-1.09189	1013322	15327.5	37241000	-1.59	2.64	-17660	1749313	-1.00383
Huzhou	0.552094	-2.64	-0.000892857	-0.0061	-1.8146	-0.233801	2073730	25982.4	42043946	-4.79	5.89	-6916	1539315	0.405258
Suzhou	0.292899	-0.3	0.0182275	-0.9276	-0.4677	-0.158509	1821741	22374.9	16194484	-10.05	14.78	35943	2890614	-0.424476
Huaibei	0.00128323	-5.09	-0.138228	-5.2835	-1.8064	-1.65331	661800	17284.7	17476368	-10.33	10.16	-39255	573123	-0.801151
Bozhou	0.267537	2.5	0.00297619	-0.5348	1.4453	0.19116	816913	21361.7	16754470	-1.72	7.81	22896	1045502	2.0772
Huainan	0.0761365	-5.28	-0.00164625	-4.4549	-1.4981	-0.571569	1286231	24847.4	17183301	-9.84	10.92	4257	123785	-0.296576
Chuzhou	0.782426	-9.98	0.00357143	-0.0103	2.1334	0.527403	571811	22970.4	16235816	-4.36	7.17	18374	1327484	1.07919
Maanshan	0.248917	0.52	-0.00609756	-0.4259	0.7024	0.222081	1301630	20473.1	14976363	-9.85	9.8	-68931	2288482	1.37029
Tongling	-0.0217283	1.48	-0.277027	0.1563	-0.7945	-0.557972	1159322	20555.8	14650283	-10.2	9.01	14296	3900766	-3.23808
Chizhou	0.314884	0.31	-0.00449337	-0.0155	0.3678	0.0437603	423955	25477.1	17310083	-4.8	7.99	5553	542592	0.450243
Xuancheng	0.705804	-3.41	-0.0127665	0.0043	0.0604	0.0333835	374577	18907.2	17277301	-2.38	6.51	83959	-609063	0.224874
Nanping	0.68899	-2.59	0.0119654	-0.0302	-0.0246	-0.0195149	1134987	18355	19039867	-2.99	3.93	-272	2500167	-0.157693
Sanming	0.786373	3.72	-0.0678571	-0.0041	-0.0261	0.234216	437292	27204.6	20428803	1.38	0.12	-1868	831007	-0.722718
Longyan	0.188954	1.85	0.0235849	-0.0108	1.3754	0.103024	2501342	28175.3	16722734	-8.41	6.1	-9514	2382229	-0.0372628
Jingdezhen	0.240495	4	0.0292713	0.1265	-0.3608	-0.185867	513850	24857.8	14964335	-16.19	16.64	-2819	737019	0.273222
Xinyu	0.135729	-3.09	-0.0042816	-0.0805	-2.1968	-0.500559	642135	24123	14468057	-6.27	6.81	10446	1342575	0.268425
Pingxiang	0.175084	-8.69	0.0317362	-1.0165	-2.0104	-0.864847	763969	28397.1	14307721	-11.63	12.67	7823	1583119	0.89859
Ganzhou	0.521106	-14.17	-0.0466804	-0.1129	-1.7956	-0.528038	1779555	26042.8	12421802	-9.86	9.02	31375	2238374	2.5867
Yichun	0.670599	-23.81	-0.0246126	-0.0232	0.6019	0.0619457	666148	21531.8	14392835	-3.57	5.2	2148	257878	1.05655
Dongying	0.178416	1.35	0.00353982	-3.6306	0.3102	-0.37849	1971738	27002.1	21019626	-5.67	4.66	1070	1766673	-1.59515
Zibo	0.19495	-2.01	0.000346021	-3.3601	-4.0136	-0.395655	7058690	22490.1	21935845	-3.74	4.27	23399	5234667	-0.647033
Linyi	0.226022	-8.22	0.00293026	-1.6493	-3.0095	-0.323759	3439547	15289.2	24041079	-4.17	4.57	-8045	1970399	-0.584725
Zaozhuang	0.153389	4.71	-0.00161943	-5.2178	-2.862	-0.657297	1402490	19017.8	27509085	-3.8	4.91	3755	2294607	0.122727
Jining	0.381565	-7.3	0.553595	-1.3712	0.5633	-0.147417	999700	8627.55	21864679	0.33	3.07	-28970	2657112	-0.867734
Taian	0.355128	-2.58	0.047093	3.1689	-2.3879	-0.182	1568385	21655.7	27140402	-0.03	0.95	15973	1591444	-0.494919
Laiwu	0.189785	-1.71	-0.00310078	-0.8246	-1.2146	-0.205681	827983	19926.1	26405279	1.95	-0.28	-5046	902399	-1.62389
Sanmenxia	0.612544	3.82	0.00143965	-8.0687	0.8322	0.258201	1034417	23775.4	20012950	-2.56	-0.06	41710	3853941	0.118226
Luoyang	0.17579	-1.34	-0.0036374	-0.339	-1.4956	-0.139765	3748997	29530.2	18286669	-13.08	13.8	31257	3179232	1.39678
Jiaozuo	0.175941	-0.98	-0.410579	-1.7679	-1.4053	-0.461672	807994	21560.5	21821190	-7.34	8.27	-871	1494525	-0.726611
Hebi	0.148479	-5.15	-0.0107692	-1.8884	-2.5076	-1.21458	410956	17905.2	22340232	-9.85	10.51	10327	1294893	1.11287
Puyang	0.273976	-3.71	-0.05932	-2.0078	-1.1428	-0.936284	606605	13612.5	22080941	-8.37	9.22	12512	908413	-0.46883
Pingdingshan	0.193901	-2	-0.0297297	-1.9044	-2.8186	-0.415184	1191009	20609.8	21321811	-5.02	5.27	6900	46241	0.185033
Nanyang	0.181464	3.92	0.052023	-2.775	-2.8535	-0.303882	1469299	22317.9	21372735	-11.76	12.42	73	894222	0.533053
Ezhou	0.257396	-2.26	-0.0036036	0.2818	-0.6938	-0.236541	1487585	17699.4	64245117	-7.21	9.66	-17237	1661781	1.67574
Huangshi	0.24754	1.32	0.368889	0.0069	-3.318	-0.276226	492300	26096.7	65456017	-2.69	3.1	-39829	213176	0.40203
Hengyang	-0.151384	-0.16	-6.76689	-0.0122	-3.0126	-0.125456	1919352	29258.7	18816675	-17.43	18.21	10774	1792785	0.966074
Chengzhou	0.445006	7.13	-4.13907e-05	-0.1109	-0.6043	-0.145978	1634762	27047.4	19577921	-8.51	9.07	26786	1320228	1.08843
Shaoyang	0.150944	-11.75	0.0518344	0.0008	-0.5295	-0.113664	621145	9295.3	20373521	-3.89	5.39	2515	375094	1.17225
Loudi	0.236145	-3.95	0.165813	-0.0979	-0.4489	-0.352048	4790549	31985.3	20000616	-9.52	9.09	40604	733426	0.94143
Shaoguan	0.289193	2.13	-0.0773123	-0.043	-1.4508	-0.424643	1298070	24873.3	60048253	-3.87	4.95	-3999	-628701	0.657623
Yunfu	0.0876838	3.63	5.49013	-0.0668	-0.3373	-0.212766	515834	29453.7	64907686	8.28	3.69	-2339	-70004	-4.672
Baise	1.3557	-0.6	0.00810811	0.4254	-0.3674	-0.00362152	306298	27135	8576359	-9.97	12.83	35	370458	-0.513764
Hechi	0.820751	-4.25	0.00392157	-0.3531	-0.5161	-0.228008	879595	23025	7778416	-19.53	10.96	-2161	142527	-0.205252
Hezhou	0.245811	-17.27	-0.0197785	-0.0139	-0.5218	-0.169814	327895	28168.7	8484078	-11.15	15.24	373	933326	-0.674293
Guangyuan	0.288807	-2.8	0.0119565	-0.4164	-0.1861	-0.0297442	725974	29445.2	48575111	-2.18	3.97	-553	29073	-0.455487
Nanchong	0.346636	3.45	-0.00206186	-0.139	-1.9341	-0.3512	1447169	27120.8	47380880	-7.83	10.17	-1272	799716	0.134339
Guangan	0.489271	-5.33	0.153866	-0.1308	-0.1795	0.00303627	226210	27441.2	48632446	-8.77	11.63	-821	2066111	-0.226036
Zigong	0.1994	-0.37	-0.00202703	-0.3257	-2.4218	-0.121938	1147383	30638.6	47632736	-12.82	13.48	-1047	-6620	-1.19871
Luzhou	0.408606	0.87	0.0087001	-0.1796	-2.5097	-0.747685	1516014	32111.6	47208424	-9.55	10.42	9207	2466166	-0.201031
Panzhihua	0.154381	0.73	-0.00923077	3.6836	5.1608	-0.949508	931700	27392.8	47433046	-11.32	11.26	2470	502936	-0.968101
Dazhou	0.505846	0.55	0.0710148	0.7947	2.0245	0.112808	934514	13537.9	48685506	-21.37	22.28	-2905	1766859	-0.146544
Yaan	0.506477	-1.65	0.0016129	-0.231	0.0984	0.104057	185655	18833.2	48949485	-6.59	7.87	-41	291906	0.0414769
Liupanshui	0.752309	11.8	0.104922	-0.8071	-0.9381	-0.515912	752019	29031.4	8799261	-12.01	11.89	-38767	40991	3.07831
Anshun	0.27894	1.71	0.0681084	-0.2059	0.766	-0.203878	582210	26018.2	7453630	-1.37	-1.15	4497	2350269	-0.243666
Qujing	0.357323	8.63	-0.099959	-0.31	1.6247	-0.231051	1148897	25328.7	9007476	-13.74	9.39	-85	2338260	-0.163731
Baoshan	0.542378	-2.15	0.0205988	-0.0323	0.0411	-0.000999266	372131	26662.1	11962190	2.96	1.47	105	1202357	-0.411777
Shaotong	0.332326	4.69	-0.00638298	1.0692	-0.2449	0.0185134	327950	38734.7	12215358	-0.44	2.05	-53	830395	0.172183
Lijiang	0.507526	3.25	0.267688	-0.1971	-0.1459	-0.084466	200801	34337.2	12506930	-5.13	6.32	3115	202283	0.132401
Puer	0.637631	1.89	0.0401615	-0.0046	-0.0933	-0.0290836	229851	47203.6	12405302	2.21	-0.44	9397	-173859	0.00717725
Lincang	0.58072	-0.15	-0.00553523	-0.0031	-0.1599	-0.154927	238497	34548.6	12525165	-5.73	9.96	-483	727542	-0.0116989
Yanan	0.419778	2.22	0.00149254	-0.0313	0.0258	-0.101868	649528	19456.3	32879427	-2.96	1.55	-523	633213	-0.145344
Tongchuan	0.0892428	1.73	0.0188597	-0.3465	-0.0521	-0.00868502	541500	17388.5	34825810	-20.37	19.6	-91	743685	0.00363935
Weinian	0.383893	0.16	-0.309928	-0.102	-0.2302	0.0218221	752397	11369	33539443	-2.09	2.39	-318	1266510	-0.184021
Xianyang	0.120161	-0.7	-0.716028	0.0665	-4.5531	-0.425542	-114073	3613.97	34626759	2.34	0.67	3128	4820020	1.45056
Baoji	0.202484	1.66	0.0365358	0.0012	-0.2341	-0.114046	2084423	17859.1	32677800	-2.43	3.18	7618	4430281	2.93962
Yulin	0.864997	-0.95	0.0780199	0.1182	-0.4382	-0.0669414	221741	17873.8	32205246	1.37	-1.35	3762	-1331844	-0.391683
Jinchang	0.182393	1.65	-0.116831	1.0031	-0.9459	-1.21705	172174	16707.5	5860739	-11.11	10.41	350	-168969	-0.366072
Baiyin	0.194067	2.82	0.0446829	-0.5207	-0.9554	-0.263905	459540	19703.3	5469348	-8.67	8.85	1705	541100	-1.02247
Wuwei	0.105374	-3.83	0.0165858	-0.0036	-0.4682	-0.252799	436831	21167.5	5528275	-13.85	12.57	-165	723891	0.0712062
Zhangye	0.44303	1.93	-0.00980392	-0.1667	-0.3086	-0.233633	140157	34616.1	5534582	-5.07	10.5	-30	262799	-0.893488
Qingyang	0.355271	-3.09	-0.0174089	-0.9479	-0.0663	-0.4811	202489	23373.6	5255615	-6.53	10.62	-413	546382	0.124624
Pingliang	0.30533	-3.1	0.0878505	2.5916	-0.1942	-0.218	220073	23533.7	5666066	-6.59	14.04	127	323585	-0.0680076
Longnan	0.444203	0.45	0.00353058	0.91	1.04	-0.145906	428817	22452.1	5463326	-3.35	2.57	-444	72775	0.282107
Shizuishan	0.142785	-2.09	0.695718	-0.1599	-0.7866	-0.248525	186975	17900.2	3249383	-4.87	4.86	2492.79	-21914	1.47565
Kelamayi	0.108708	-0.23	-0.236476	-1.1459	-0.4633	-1.15106	146666	21732.8	5838051	-2.59	2.63	-1606	-1386140	-0.266177
